# Supplementary material for: The Spermine Oxidase/Spermine Axis Coordinates ATG5‐Mediated Autophagy to Orchestrate Renal Senescence and Fibrosis
Source: Adv Sci (Weinh). 2024 May 22;11(29):2306912. doi: 10.1002/advs.202306912 (PMC11304251; doi:10.1002/advs.202306912)
Supplement: Supplementary file 2 — Supporting Information [file ADVS-11-2306912-s001.xlsx]

## Sheet: Table S1
Number	Gender	Age	Diagnose	eGFR
CKD1	female	55	membranous nephropathy	80.09
CKD2	male	28	IgA nephropathy	106.923
CKD3	female	58	membranous nephropathy	102.773
CKD4	female	41	membranous nephropathy	92.6
CKD5	female	25	membranous nephropathy	124.117
CKD6	female	69	membranous nephropathy	68.0891
CKD7	male	35	focal segmental glomerulosclerosis	135.725
CKD8	female	29	IgA nephropathy	87.4267
CKD9	female	51	membranous nephropathy	84.09
CKD10	female	55	focal segmental glomerulosclerosis	56.1259
CKD11	male	35	membranous nephropathy	102.9
CKD12	female	34	focal segmental glomerulosclerosis	32.4936
CKD13	male	64	diabetic nephropathy	80.37
CKD14	male	31	IgA nephropathy	28.6876
CKD15	female	35	focal segmental glomerulosclerosis	73.5683
CKD16	female	41	crescent glomerulonephritis	3.23909
CKD17	male	66	membranous nephropathy	35.42
CKD18	female	31	focal segmental glomerulosclerosis	88.9214
CKD19	male	35	IgA nephropathy	40.8178
CKD20	male	28	diabetic nephropathy	57.9872
CKD21	male	54	sclerosing glomerulonephritis	26.8768
CKD22	male	39	membranous nephropathy	54.1391
CKD23	male	49	diabetic nephropathy	14.29
CKD24	female	40	IgA nephropathy	25.106
CKD25	male	49	diabetic nephropathy	16.3294
CKD26	male	50	membranous nephropathy	57.4721
CKD27	female	52	diabetic nephropathy	73.2608
CKD28	female	59	focal segmental glomerulosclerosis	4.41017
CKD29	male	27	focal segmental glomerulosclerosis	10.41
CKD30	female	55	crescent glomerulonephritis	6.41928
CKD31	female	59	membranous nephropathy	13.05
CKD32	male	51	membranous nephropathy	12.2278

## Sheet: Table S2
qRT-PCR
Gene name	Primer sequence（5’→3’）
mouse SMOX F	TGGCCTGTAGTCGTGGAGT
mouse SMOX R	GCATGGCCTAAAGAAACTGGTG
mouse SAT1 F	GAGAACACCCCTTCTACCACT
mouse SAT1 R	GCCTCTGTAATCACTCATCACGA
mouse GAPDH-F	AGGTCGGTGTGAACGGATTTG
mouse GAPDH-R	TGTAGACCATGTAGTTGAGGTCA
mouse FN F	ACAAGGTTCGGGAAGAGGTT
mouse FN R	CCGTGTAAGGGTCAAAGCAT
mouse Col1A F	GCTCCTCTTAGGGGCCACT
mouse Col1A R	CCACGTCTCACCATTGGGG
mouse α-SMA F	CCCAGACATCAGGGAGTAATGG
mouse α-SMA R	TCTATCGGATACTTCAGCGTCA
mouse CTGF F	GGGCCTCTTCTGCGATTTC
mouse CTGF R	ATCCAGGCAAGTGCATTGGTA
mouse Periostin F	TGGTATCAAGGTGCTATCTGC
mouse Periostin R	GAATGCCCAGCGTGCCATAA
mouse TGF-β F	GCTCGCTTTGTACAACAGCACC
mouse TGF-β R	GCGGTCCACCATTAGCACG
rat GAPDH F	AACGGCACAGTCAAGGCTGA
rat GAPDH R	ACGCCAGTAGACTCCACGACAT
rat FN F	CAGCCCCTGATTGGAGTC
rat FN R	TGGGTGACACCTGAGTGAAC
rat Col1A F	AACCCCAAGGAGAAGAAGCA
rat Col1A R	AGCGTGCTGTAGGTGAATCG
PCR
Gene name	Primer sequence（5’→3’）	Product size
Smox KO mice
1-Smox-F	AGGCAGGGAATACTGCCTCATAG	WT: 1669bp
1-Smox-R	GAGGCTTGGATACTTCAATGATGC	KO: 426bp
2-Smox-F	TTAGAGAAGAAAGGGAGGCAGTCC	WT:311bp
2-Smox-R	CCCTTACCTCGTTGTATAAATCGC	KO:0bp
Atg5 KO mice
Atg5 exon3-1	GAATATGAAGGCACACCCCTGAAATG	Fl=700bp	Atg5 flox/flox
Atg5 check 2	ACAACGTCGAGCACAGCTGCGCAAGG	Wt=350bp
Atg5 short 2	GTACTGCATAATGGTTTAACTCTTGC
Kap cre F	CAGGTTTTGGTGCACAGTCA	T=~200bp	Kap-cre
Kap cre R	TGTATAAAAGCCCAGGAGGAC

## Sheet: Table S3
siRNA	sequence
si-m-Atg5	CCATCAACCGGAAACTCAT
si-m-Smox	TCATCGAGATGTACCGAGA
plasmid
Smox spermine oxidase [ Mus musculus (house mouse) ]
Gene ID: 228608
Mus musculus spermine oxidase (Smox), transcript variant 1, mRNA.
NM_001177833.1 → NP_001171304.1 spermine oxidase isoform a
Transcript Variant: This variant (1) is the longest transcript and it encodes the longest protein (isoform a).
mouse ATG5
Atg5 autophagy related 5 [ Mus musculus (house mouse) ]
Gene ID: 11793,
>NM_053069.6:305-1132 Mus musculus autophagy related 5 (Atg5), transcript variant 1, mRNA

## Sheet: Table S4
Gene name	Primers 5’→3’
mouse SMOX F	TGGCCTGTAGTCGTGGAGT
mouse SMOX R	GCATGGCCTAAAGAAACTGGTG
mouse GAPDH-F	AGGTCGGTGTGAACGGATTTG
mouse GAPDH-R	TGTAGACCATGTAGTTGAGGTCA
mouse FN F	ACAAGGTTCGGGAAGAGGTT
mouse FN R	CCGTGTAAGGGTCAAAGCAT
mouse Col1A F	GCTCCTCTTAGGGGCCACT
mouse Col1A R	CCACGTCTCACCATTGGGG
mouse α-SMA F	CCCAGACATCAGGGAGTAATGG
mouse α-SMA R	TCTATCGGATACTTCAGCGTCA
mouse CTGF F	GGGCCTCTTCTGCGATTTC
mouse CTGF R	ATCCAGGCAAGTGCATTGGTA
mouse Periostin F	TGGTATCAAGGTGCTATCTGC
mouse Periostin R	GAATGCCCAGCGTGCCATAA
rat GAPDH F	AACGGCACAGTCAAGGCTGA
rat GAPDH R	ACGCCAGTAGACTCCACGACAT
rat FN F	CAGCCCCTGATTGGAGTC
rat FN R	TGGGTGACACCTGAGTGAAC
rat Col1A F	AACCCCAAGGAGAAGAAGCA
rat Col1A R	AGCGTGCTGTAGGTGAATCG
